# Supplementary material for: A new desert-dwelling dinosaur (Theropoda, Noasaurinae) from the Cretaceous of south Brazil
Source: Sci Rep. 2019 Jun 26;9:9379. doi: 10.1038/s41598-019-45306-9 (PMC6594977; doi:10.1038/s41598-019-45306-9)
Supplement: Supplementary file 2 — Supplementary Information [file 41598_2019_45306_MOESM2_ESM.zip]

Archive with 2 entries (2 files):
- MHCA.V0036a.vaxml
- MHCA.V0036a.ply
