# Supplementary material for: A new desert-dwelling dinosaur (Theropoda, Noasaurinae) from the Cretaceous of south Brazil
Source: Sci Rep. 2019 Jun 26;9:9379. doi: 10.1038/s41598-019-45306-9 (PMC6594977; doi:10.1038/s41598-019-45306-9)
Supplement: Supplementary file 4 — Supplementary Information [file 41598_2019_45306_MOESM4_ESM.zip › MHCA.V0035.vaxml]

<?xml version='1.0'?>
<vaxml>
<header>
<version>2</version>
<title>Vertebra</title>
</header>
<objects>
<object>
<name>Vertebra</name>
<file>MHCA.V0035.ply</file>
<material>
<colour>
<red>255</red>
<green>255</green>
<blue>255</blue>
</colour>
</material>
</object>
</objects>
</vaxml>
